# Supplementary material for: Computational Analysis of the Asymmetric Hydrogenation of γ-Ketoacids: Weak Interactions and Kinetics
Source: Molecules. 2026 Jan 22;31(2):385. doi: 10.3390/molecules31020385 (PMC12844336; doi:10.3390/molecules31020385)
Supplement: Supplementary file 1 [file molecules-31-00385-s001.zip]

Archive with 1 entries (1 files):
- molecules-4021365-supplementary.pdf
